# Supplementary material for: Medial buttressing of the quadrilateral surface in acetabular and periprosthetic acetabular fractures
Source: PLoS One. 2020 Dec 7;15(12):e0243592. doi: 10.1371/journal.pone.0243592 (PMC7721143; doi:10.1371/journal.pone.0243592)
Supplement: S1 File — (XLSX) [file pone.0243592.s001.xlsx]

## Sheet: Studienpatienten_Gesamt_Edit
Sex	Age	Age Groups	Length of Stay (days)	Localization	Type of Fracture	Classification	Therapy	Death	UTI	Pneumonia	Decubitus	Wound infection	Pulmonary embolism	Deep Vein Thronbosis	Complication	Complication_multiple	Repo Matta new	Time last X-ray (months)	OP-Access	Implantat medial	BMIcmkg	BMI	THA	HHSPAIN	HHSADL	HHSWALK	HHSDEFORMITY	HHSMOBILITY	HHSRESULT	EQ5DMOBILITY	EQ5DSELFCARE	EQ5DACTIVITY	EQ5DPAIN	EQ5DANXIETY	EQ5D_TTO	EQ5D_VASS	EQ5D_VAScale	EMS	LTS_EMS	STL_EMS	STS_EMS	Standing_EMS	Gait_EMS	TW_EMS	FR_EMS	TinettiBALANCE	TinettiWALK	TinettiRESULT	EMS_Groups
m	88	80-89 years	12	right	Elementary fracture	Anterior column and posterior hemitransverse fracture	operative	Yes	No	Yes	No	No	No	No	Yes	No	anatomically		Ilioinguinal	12-hole J-plate, 3-hole plate	160/63	24.61	no
m	78	70-79 years	22	left	Compound fracture	Anterior column and posterior hemitransverse fracture	operative	No	No	Yes	No	No	No	No	Yes	No	perfect		Ilioinguinal	1/3 tubularplate 5-hole	177/60	19.2	no
m	84	80-89 years	24	right	Compound fracture	Both column fracture	operative	No	Yes	Yes	No	No	No	No	Yes	Yes	perfect	36	Ilioinguinal	QSP Synthes + 12-hole J-plate	173/68	22.72	no	20	7	15	2	3	47	2	2	2	2	1	0.313	0.264	65	14	2	2	2	2	2	2	2	8	10	18	14-20
f	56	50-59 years	14	right	Compound fracture	Anterior column and posterior hemitransverse fracture	operative	No	No	No	No	No	No	No	No	No	perfect	3	ilioinguinal	QSP Synthes	160/56	21.9	no
f	79	70-79 years	15	left	Compound fracture	T-type	operative	No	Yes	No	Yes	No	No	No	Yes	Yes	perfect		Ilioinguinal	QSP Synthes + 12 hole plate	170/75	26	Yes	20	6	12	2	3	43	2	1	2	2	3	0.4	0.351	40	6	1	1	1	1	1	1	0	2	6	8	0-9
m	68	65-69 years	11	right	Compound fracture	Both column fracture	operative	No	No	No	No	No	No	No	No	No	anatomically	9	Ilioinguinal	QSP Synthes + 14 hole J-plate	175/76	24.81	no	40	14	33	4	5	96	1	1	1	2	1	0.887	0.902	79	20	2	2	3	3	3	3	4	15	13	28	14-20
f	77	70-79 years	14	left	Compound fracture	Anterior column and posterior hemitransverse fracture	operative	No	No	No	No	No	No	No	No	No	perfect		Ilioinguinal	QSP Synthes + 12 hole plate	153/65	27.77	no	30	10	20	3	3	66	2	2	2	1	1	0.813	0.622	70	12	2	2	1	2	2	1	2	11	9	20	10-13
m	78	70-79 years	14	right	Compound fracture	Both column fracture	operative	No	No	No	No	No	No	No	No	No	anatomically	16	Ilioinguinal	QSP Synthes + 12-hole J-plate	176/64	20.66	no	40	14	27	3	4	88	1	1	1	1	1	1	1	85	18	2	2	3	3	3	3	2	15	13	28	14-20
m	51	50-59 years	13	left	Compound fracture	Both column fracture	operative	No	No	No	No	No	No	No	No	No	perfect		ilioinguinal + Stoppa	QSP Synthes + 12-hole J-plate + 4-hole plate + Tutoplast + trikort Span	180/80	24.7	no
m	68	60-69 years	17	right	Compound fracture	Anterior column and posterior hemitransverse fracture	operative	No	No	No	No	No	No	No	No	No	anatomically		Ilioinguinal	QSP Synthes	178/85	26.8	no
m	68	60-69 years	19	left	Compound fracture	Both column fracture	operative	No	Yes	Yes	No	No	No	No	Yes	Yes	imperfect		Ilioinguinal	QSP Synthes	173/77	25.73	no	40	5	20	4	4	73	1	1	1	1	1	1	1	65	17	2	2	3	3	3	2	2	14	13	27	14-20
m	82	80-89 years	20	right	Compound fracture	Anterior column and posterior hemitransverse fracture	operative	No	No	No	No	No	No	No	No	No	anatomically	3	Stoppa and 1st window	QSP Synthes	175/76	24.8	no	30	9	18	3	4	64	1	1	1	1	1	1	1	72	17	2	2	3	3	3	2	2	12	11	23	14-20
m	68	65-69 years	34	left	Compound fracture	Both column fracture	operative	No	No	No	No	No	Yes	No	Yes	No	perfect	1	Ilioinguinal	QSP Synthes	194/100	26.57	no	30	12	27	3	4	76	1	1	1	2	1	0.887	0.902	85	19	2	2	3	3	2	3	4	13	13	26	14-20
m	82	80-89 years	22	left	Compound fracture	Both column fracture	operative	Yes	No	Yes	Yes	No	No	No	Yes	Yes	perfect		Ilioinguinal	QSP Synthes + 12 hole ringplate	178/80	25.25	no
m	81	80-89 years	21	left	Compound fracture	Anterior column and posterior hemitransverse fracture	operative	No	No	No	No	No	No	No	No	No	anatomically	7	Intrapelvin	QSP Synthes + 12 hole plate	178/70	22.09	no
m	78	70-79 years	18	right	Compound fracture	Both column fracture	operative	No	No	No	No	No	No	No	No	No	imperfect	1	ilioinguinal	suprapectineal stryker	170/69	23.9	no
f	77	70-79 years	15	left	Compound fracture	Anterior column and posterior hemitransverse fracture	operative	No	No	No	No	No	No	No	No	No	perfect		Stoppa	suprapectineal Stryker	165/80	29.4	no
m	75	70-79 years	12	right	Compound fracture	Both column fracture	operative	No	No	No	No	No	No	No	No	No	anatomically	5	ilioinguinal	suprapectineal Stryker	186/92	26.6	no
m	81	80-89 years	30	left	Compound fracture	Both column fracture	operative	No	No	No	No	Yes	No	No	Yes	Yes	perfect	5	Ilioinguinal	QSP Synthes + 14-hole J-plate	178/65	20.5	no
m	74	70-79 years	12	right	Compound fracture	Anterior column and posterior hemitransverse fracture	operative	No	No	Yes	No	No	No	No	Yes	No	perfect		ilioinguinal	suprapectineal Stryker + 4-hole plate	176/106	34.2	no
f	87	80-89 years	20	right	Periprosthetic compound	T-type periprosthetic	operative	No	No	No	No	No	No	No	Yes	No	poor		Stoppa	suprapectineal stryker	165/66	24.2	Yes
m	82	80-89 years	27	left	Compound fracture	Anterior column and posterior hemitransverse fracture	operative	No	No	No	No	No	Yes	No	Yes	No	anatomically	2	ilioinguinal	Synthes QSP	180/101	31.2	Yes
f	90	90-99 years	25	right	Compound fracture	Anterior column and posterior hemitransverse fracture	operative	No	No	No	No	No	No	No	Yes	No	perfect		ilioinguinal	suprapectineal Stryker	160/47	18.4	Yes
m	77	70-79 years	27	left	Compound fracture	Anterior column and posterior hemitransverse fracture	operative	No	No	No	No	No	No	No	No	No	imperfect	44	ilioinguinal	QSP Synthes + 5-hole plate	175/93	30.4	no
f	84	80-89 years	33	left	Compound fracture	Anterior column and posterior hemitransverse fracture	operative	No	No	No	No	Yes	No	No	Yes	NO	imperfect		ilionguinal	suprapectineal stryker + TEP	150/62	27.6	Yes
f	76	70-79 years	25	right	Periprosthetic compound	Periprosthetic fracture	operative	No	No	No	No	No	No	Yes	DVT	No	perfect		ilioinguinal	suprapectineal Stryker	160/82	32	Yes
f	87	80-89 years	28	right	Periprosthetic compound	Anterior column and posterior hemitransverse fracture	operative	No	No	No	No	No	No	No	No	No	imperfect		Stoppa	Infrapectineal Stryker	172/65	22	Yes
f	76	70-79 years	19	left	Compound fracture	Both column fracture	operative	No	Yes	No	No	No	No	No	Yes	No	perfect	8	Ilioinguinal	suprapectineal Stryker	163/64	24.1	Yes
f	85	80-89 years	22	right	Compound fracture	Both column fracture	operative	No	No	No	No	No	No	No	Yes	No	imperfect		Ilioinguinal	suprapectineal Stryker	168/72	25.5	Yes
m	85	80-89 years	11	left	Compound fracture	Both column fracture	operative	No	No	Yes	No	No	No	No	Yes	No	anatomically	1	Ilioinguinal	suprapectineal Stryker	172/80	27	no
f	81	80-89 years	14	left	Periprosthetic compound	Anterior column and posterior hemitransverse fracture	operative	No	Yes	No	No	No	No	No	Yes	No	imperfect		Stoppa + 1st window	Omega plate MEDIN + 5-hole LCP	160/75	29.3	no
f	79	70-79 years	105	right	Elementary fracture	Anterior column fracture	operative	No	Yes	No	No	Yes	No	No	Yes	No	imperfect		Stoppa	infrapectineal Stryker	168/70	24.8	Yes
f	66	60-69 years	73	right	Elementary fracture	Anterior column fracture	operative	No	No	Yes	No	Yes	Yes	No	Yes	Yes	imperfect	8	Stoppa	Infrapectineal Stryker	150/115	51.1	no
m	72	70-79 years	30	left	Compound fracture	Anterior column and posterior hemitransverse fracture	operative	No	No	No	No	No	No	No	Yes	No	perfect		ilioinguinal	suprapectineal stryker	168/74	26.2	no
m	56	50-59 years	23	right	Compound fracture	Anterior column and posterior hemitransverse fracture	operative	No	No	No	No	No	No	No	Yes	No	anatomically	3	Ilioinguinal	suprapectineal stryker	178/115	36.3	no
m	72	70-79 years	69	left	Compound fracture	Both column fracture	operative	No	No	No	No	Yes	No	No	Yes	Yes	perfect	2	Ilioinguinal	suprapectineal stryker	165/79	29	no
m	79	80-89 years	14	right	Elementary fracture	Anterior column fracture	operative	No	No	No	No	No	No	No	No	No	anatomically		ilioinguinal	Omega plate MEDIN	173/75	25.1	no
m	79	70-79 years	40	left	Elementary fracture	T-type	operative	No	No	No	No	No	No	No	No	No	imperfect		Stoppa	Infrapectineal Stryker	163/60	22.6	no
m	85	80-89 years	10	left	Compound fracture	Anterior column and posterior hemitransverse fracture	operative	No	No	No	No	No	No	No	No	No	anatomically		ilioinguinal	suprapectineal stryker	174/75	24.8	no
m	83	80-89 years	30	left	Compound fracture	Anterior column and posterior hemitransverse fracture	operative	No	No	No	No	No	No	No	No	No	anatomically	12	Ilioinguinal	suprapectineal Stryker	170/68	23.5	no
f	77	70-79 years	14	right	Periprosthetic compound	Anterior column and posterior hemitransverse fracture	operative	No	No	No	No	No	No	No	No	No	anatomically		Ilioinguinal	suprapectineal stryker, 5-hole Synthes just	154/55	23.2	no
m	82	80-89 years	18	right	Compound fracture	Anterior column and posterior hemitransverse fracture	operative	No	No	No	No	No	No	No	Yes	No	anatomically		ilioinguinal	suprapectineal stryker	170/75	26	no
f	57	50-59 years	17	right	Compound fracture	Anterior column and posterior hemitransverse fracture	operative	No	No	No	No	No	No	No	No	No	poor		Stoppa	Omega MEDIN	164/70	26	Yes
m	67	60-69 years	22	left	Compound fracture	Anterior column and posterior hemitransverse fracture	operative	No	No	No	No	No	No	No	Yes	No	anatomically	12	ilioinguinal	suprapectineal stryker	180/85	26.2	no
m	78	70-79 years	34	left	Compound fracture	Both column fracture	operative	Yes	No	Yes	No	No	No	No	Yes	No	perfect		ilioinguinal	suprapectineal stryker	165/72	26.4	no
m	78	70-79 years	17	right	Periprosthetic compound	Anterior column fracture	operative	No	No	Yes	No	No	No	No	No	No	imperfect		Stoppa	Omega plate MEDIN	175/70	22.9	Yes
[truncated: 69 more columns]
